# Supplementary material for: Low expression of the metabolism-related gene SLC25A21 predicts unfavourable prognosis in patients with acute myeloid leukaemia
Source: Front Genet. 2022 Sep 30;13:970316. doi: 10.3389/fgene.2022.970316 (PMC9562002; doi:10.3389/fgene.2022.970316)
Supplement: Supplementary file 4 [file Table6.XLSX]

## Sheet: Sheet1
Table: Gene sets enriched in phenotype SLC25A21 low [plain text format]
	GS	GS DETAILS	SIZE	ES	NES	NOM p-val	FDR q-val	FWER p-val	RANK AT MAX	LEADING EDGE
1	HALLMARK_EPITHELIAL_MESENCHYMAL_TRANSITION	Details ...	200	0.64	1.69	0	0	0	2921	tags=45%, list=15%, signal=52%
2	HALLMARK_HEME_METABOLISM	Details ...	197	0.64	1.67	0	0	0	3583	tags=38%, list=18%, signal=46%
3	HALLMARK_ANGIOGENESIS	Details ...	36	0.64	1.52	0.007	0.01	0.037	2740	tags=53%, list=14%, signal=61%
4	HALLMARK_HEDGEHOG_SIGNALING	Details ...	36	0.62	1.46	0.02	0.026	0.13	3664	tags=50%, list=19%, signal=62%
5	HALLMARK_ESTROGEN_RESPONSE_EARLY	Details ...	199	0.55	1.45	0	0.025	0.148	3940	tags=38%, list=20%, signal=47%
6	HALLMARK_APICAL_SURFACE	Details ...	44	0.6	1.44	0.009	0.023	0.172	3050	tags=34%, list=16%, signal=40%
7	HALLMARK_MYOGENESIS	Details ...	199	0.52	1.37	0.002	0.056	0.404	2994	tags=30%, list=15%, signal=35%
8	HALLMARK_UV_RESPONSE_DN	Details ...	144	0.51	1.32	0.012	0.099	0.651	4417	tags=35%, list=23%, signal=45%
9	HALLMARK_KRAS_SIGNALING_UP	Details ...	199	0.5	1.31	0.007	0.108	0.716	3932	tags=36%, list=20%, signal=45%
11	HALLMARK_SPERMATOGENESIS	Details ...	134	0.49	1.27	0.037	0.145	0.874	4396	tags=34%, list=23%, signal=43%
12	HALLMARK_ESTROGEN_RESPONSE_LATE	Details ...	198	0.48	1.26	0.025	0.16	0.917	4280	tags=36%, list=22%, signal=46%
13	HALLMARK_KRAS_SIGNALING_DN	Details ...	199	0.48	1.25	0.026	0.161	0.934	3498	tags=33%, list=18%, signal=39%
Table: Gene sets enriched in phenotype SLC25A21 high [plain text format]
	GS	GS DETAILS	SIZE	ES	NES	NOM p-val	FDR q-val	FWER p-val	RANK AT MAX	LEADING EDGE
1	HALLMARK_DNA_REPAIR	Details ...	148	-0.401809	-1.81895	0	0	0	7204	tags=64%, list=37%, signal=101%
2	HALLMARK_REACTIVE_OXYGEN_SPECIES_PATHWAY	Details ...	49	-0.393474	-1.43721	0.030303	0.0799333	0.025	4629	tags=49%, list=24%, signal=64%
3	HALLMARK_CHOLESTEROL_HOMEOSTASIS	Details ...	74	-0.356635	-1.36032	0.0384615	0.119387	0.047	3913	tags=43%, list=20%, signal=54%
4	HALLMARK_INTERFERON_GAMMA_RESPONSE	Details ...	200	-0.250147	-1.24814	0	0.191253	0.092	3746	tags=37%, list=19%, signal=45%
5	HALLMARK_FATTY_ACID_METABOLISM	Details ...	156	-0.281287	-1.22104	0	0.196198	0.109	2894	tags=26%, list=15%, signal=30%
